# Supplementary material for: Critical Evaluation of Two Qualitative Analytical Approaches for Multiclass Determination of Veterinary Drugs in Bovine Muscle Using UHPLC-Q-Orbitrap: The Wind of Change in Brazilian Monitoring
Source: Molecules. 2023 May 17;28(10):4150. doi: 10.3390/molecules28104150 (PMC10222520; doi:10.3390/molecules28104150)
Supplement: Supplementary file 1 [file molecules-28-04150-s001.zip]

Archive with 1 entries (1 files):
- molecules-2308580-supplementary.pdf
